# Supplementary material for: Regionalized Protein Localization Domains in the Zebrafish Hair Cell Kinocilium
Source: J Dev Biol. 2023 Jun 16;11(2):28. doi: 10.3390/jdb11020028 (PMC10299642; doi:10.3390/jdb11020028)
Supplement: Supplementary file 1 [file jdb-11-00028-s001.zip]

Archive with 3 entries (3 files):
- jdb-2216713-Figures_S1-8.pdf
- jdb-2216713-Supplemental Tables S1-4_v2.xlsx
- Video_S1_Saxo2-mKate_mobility_JDB_v2.mov
